# Supplementary material for: Depressive Symptoms and Associated Factors Among Middle-Aged and Older Patients with Chronic Kidney Disease: Gender Differences Based on a Health Ecological Model
Source: Healthcare (Basel). 2025 Aug 9;13(16):1951. doi: 10.3390/healthcare13161951 (PMC12385398; doi:10.3390/healthcare13161951)
Supplement: Supplementary file 1 [file healthcare-13-01951-s001.zip]

Archive with 1 entries (1 files):
- healthcare-3744575-supplementary.pdf
